# Supplementary material for: Mitochondrial Targeting of MVA Pathway Triggers Severe Inhibition of Post-Squalene Cholesterol Biosynthesis: Transcriptomic and Proteomic Insights in Yeast
Source: Molecules. 2026 Jun 7;31(12):1999. doi: 10.3390/molecules31121999 (PMC13304375; doi:10.3390/molecules31121999)
Supplement: Supplementary file 1 [file molecules-31-01999-s001.zip]

Archive with 1 entries (1 files):
- molecules-4323426-supplementary.pdf
